# Supplementary material for: Deepest and hottest hydrothermal activity in the Okinawa Trough: the Yokosuka site at Yaeyama Knoll
Source: R Soc Open Sci. 2017 Dec 20;4(12):171570. doi: 10.1098/rsos.171570 (PMC5750039; doi:10.1098/rsos.171570)
Supplement: Supplementary Table S1 [file rsos171570supp1.xlsx]

## Sheet: S1
Supplementary Table S1. All measurements of fluids from the Yokosuka field.
Sample	Description	Field	Max Temp.(℃)	Mg [mM]	pH	Alk.(meq/L)	H2S (µM)	NH4+ (µM)	CO2 (mM)	d13C-CO2	H2 (mM)	d2H-H2	CH4 (mM)	d13C-CH4	d2H-CH4	CO (µM)	d13C-CO	C2H6 (µM)	d2H-H2O	d18O-H2O	B [mM]	Fe [mM]	Mn [mM]	Si [mM]	Sr [mM]	Zn [mM]	Na [mM]	NH4 [mM]	K [mM]	Li [mM]	Ca [mM]	Cl [mM]	SO4 [mM]
Instrument			Thermometer	ICP-OES	pH meter	pH meter	Coloriometric	Coloriometric	GC	IRMS	GC	IRMS	GC	IRMS	IRMS	GC	IRMS	GC			ICP-OES	ICP-OES	ICP-OES	ICP-OES	ICP-OES	ICP-OES	IC	IC	IC	IC	IC	IC	IC
MkIV#718 W1	Hohenschwangau chimney	Yokosuka	364.1	1.9784	5.36	5.29474	4700	7940	293.452	-8.1605	9.42789	-369	9.64027	-24.8	-104	70.7419	-33.9	69	2.43	1.68	4.10052	0.0162559	0.557393	10.4872	0.0259516	0.00785675	129.099	10.1968	9.13649	0.15	4.60269	153.078	0.866505
MkIV#718 W2	Hohenschwangau chimney	Yokosuka		2.42299																	4.01	0.243613	0.612191	9.93825	0.0225455	0.0784875	123.134	8.47359	8.04182	0.18	3.98661
MkIV#719 W1	Neuschwanstein chimney	Yokosuka	356.9	12.2488	5.5	5.91501	3480	9040	343.396	-6.0235	10.4591	-446	18.2188	-26.5	-108	144.375	-35	155	-0.53	0.88	4.62268	0.0410879	0.617897	9.46688	0.0467806	ND	209.863	10.2519	14.2094	0.3	7.44981	253.88	5.74522
MkIV#715 W1	Neuschwanstein chimney	Yokosuka	347.3	51.8557	5.66	2.31467	490	540	28.5952	-5.7045	1.05491	-363	2.63597	-28	-117	17.5185	-33	35	-2.32	-0.45	0.695231	0.0151138	0.0420656	0.924391	0.0853049	0.00721654	456.241	2.33874	10.0156	ND	9.52536	534.965	27.4681
MkIV#718 W4	Heidelberg chimney	Yokosuka	349.9	1.19328	5.66	5.87193	8220	7860	270.069	-11.11	10.3614	-356	9.96393	-25.8	-118	88.4992	-38.1	94	0.3	1.4	3.39183	0.0111853	0.367219	11.2674	0.0198736	0.00542096	105.074	9.34661	5.40018	0.11	3.59841	129.978	0.463625
MkIV#718 W3	Heidelberg chimney	Yokosuka		6.57546																	3.03685	0.209279	0.823723	9.83604	0.0256861	0.123933	145.885	8.33465	5.91163	ND	4.31867
MkIV#715 NG	Alt 500m seawater	Yokosuka	-	52.1916	7.55	2.22751	0	N.D.											-1.39	-0.31	0.452038	ND	0	0	0.0851204	0.0081115	461.536	ND	9.37409	ND	9.33766	551.475	28.6566
MkIV#718 NG	Reference seawater at the landing point	Yokosuka	-	52.3954	7.48	2.16502	0	6.37035											0.51	-0.26	0.570563	ND	0	0	0.0871214	0.00565932	472.175	ND	9.57443	ND	9.86562	576.414	29.9062
MkIV#719 NG	Reference seawater at the landing point	Yokosuka	-	53.5404	7.13	2.2368	0	N.D.											-0.4	-0.18	0.594256	ND	0	0	0.0873684	0.006516	476.72	ND	9.82019	ND	9.67531	561.42	29.1
