# Supplementary material for: Deepest and hottest hydrothermal activity in the Okinawa Trough: the Yokosuka site at Yaeyama Knoll
Source: R Soc Open Sci. 2017 Dec 20;4(12):171570. doi: 10.1098/rsos.171570 (PMC5750039; doi:10.1098/rsos.171570)
Supplement: Supplementary Table S2 [file rsos171570supp2.xlsx]

## Sheet: S2
Supplementary Material, Table S2. Abundances of major (wt%) and trace (ppm) elements. Previously reported composition of rocks dredged from Yaeyama knoll are shown for comparison.
Samples	#668R02	Range reported
Major
SiO2	54.413	49.7 - 54.7
TiO2	1.45	0.65 - 1.42
Al2O3	15.903	15.4 - 17.2
Fe2O3	11.438	10.9 - 13.5
MnO	0.183	0.15 - 0.22
MgO	3.232	3.65 - 6.82
CaO	7.462	7.96 - 12.28
Na2O	3.979	2.03 - 3.29
K2O	0.895	0.33 - 0.95
P2O5	0.208	0.07 - 0.19
Total	99.163
Trace
Sc	27.1183	34.5 - 43.6
V	311.57	286 - 424
Cr	2.39877	6 - 75
Co	28.8796	30 - 41
Ni	1.25413	5 - 49
Rb	16.1616	9.5 - 18.1
Sr	201.07	157 - 329
Y	32.782	17.8 - 30.7
Zr	121.68	40 - 99
Nb	3.75346	0.9 - 3.0
Cs	0.81784	0.88 - 1.13
Ba	121.872	61 - 149
Hf	3.27988	1.14 - 2.41
Ta	0.25117	0.08 - 0.22
Pb	3.68676	2.90 - 8.93
Th	2.14657	0.74 - 2.02
U	0.514367	0.21 - 0.53
La	9.06588	2.86 - 8.49
Ce	21.6972	6.91 - 19.11
Pr	3.11306	1.04 - 2.72
Nd	14.6071	5.13 - 12.91
Sm	4.10932	1.73 - 3.73
Eu	1.39713	0.66 - 1.38
Gd	5.25123	2.21 - 4.38
Tb	0.87205	0.41 - 0.77
Dy	5.74735	2.74 - 4.90
Ho	1.23597	0.61 - 1.06
Er	3.59425	1.76 - 3.13
Tm	0.530368	0.26 - 0.47
Yb	3.4511	1.65 - 3.01
Lu	0.532562	0.25 - 0.46
ref	This study	Shinjo 1999
